# Supplementary material for: A Phase I/II Clinical Trial of Intradermal, Controllable Self-Replicating Ribonucleic Acid Vaccine EXG-5003 against SARS-CoV-2
Source: Vaccines (Basel). 2023 Nov 27;11(12):1767. doi: 10.3390/vaccines11121767 (PMC10747308; doi:10.3390/vaccines11121767)
Supplement: Supplementary file 1 [file vaccines-11-01767-s001.zip]

Archive with 6 entries (6 files):
- Table S1 Antibody titers.csv
- Table S2 Antibody titers of external controls.csv
- Table S3 Neutralizing Antibody titers (Cell-free assays).csv
- Table S4 Neutralizing Antibody titers (Pseudovirus assays).csv
- Table S5 Fluorospot assay results at 1-year post-EXG-5003 vaccination.csv
- Table S6 Fluorospot external controls.csv
