# Supplementary material for: A Phase I/II Clinical Trial of Intradermal, Controllable Self-Replicating Ribonucleic Acid Vaccine EXG-5003 against SARS-CoV-2
Source: Vaccines (Basel). 2023 Nov 27;11(12):1767. doi: 10.3390/vaccines11121767 (PMC10747308; doi:10.3390/vaccines11121767)
Supplement: Supplementary file 1 [file vaccines-11-01767-s001.zip › Table S2 Antibody titers of external controls.csv]

Sample type	Subject ID	Date of Visit	Date of Analysis	Test Name	Result	Unit
Convalescent	REC-001	2021-07-20	2021-10-11	Neutralization antibody (cell-free)	128	Titer
Convalescent	REC-002	2021-07-30	2021-10-11	Neutralization antibody (cell-free)	64	Titer
Convalescent	REC-003	2021-09-09	2021-10-11	Neutralization antibody (cell-free)	64	Titer
Convalescent	REC-004	2021-09-18	2021-10-11	Neutralization antibody (cell-free)	128	Titer
WHO_reference			2021-10-11	Neutralization antibody (cell-free)	128	Titer
Convalescent	REC-001	2021-07-20	2021-09-29	Neutralization antibody (pseudo-virus)	3200	Titer
Convalescent	REC-002	2021-07-30	2021-09-29	Neutralization antibody (pseudo-virus)	12800	Titer
Convalescent	REC-003	2021-09-09	2021-10-15	Neutralization antibody (pseudo-virus)	409600	Titer
Convalescent	REC-004	2021-09-18	2021-10-11	Neutralization antibody (pseudo-virus)	1600	Titer
WHO_reference			2021-10-11	Neutralization antibody (pseudo-virus)	25600	Titer
Convalescent	REC-001	2021-07-20	2021-10-15	Anti-RBD antibody	12800	Titer
Convalescent	REC-002	2021-07-30	2021-10-15	Anti-RBD antibody	6400	Titer
Convalescent	REC-003	2021-09-09	2021-10-14	Anti-RBD antibody	6400	Titer
Convalescent	REC-004	2021-09-18	2021-10-14	Anti-RBD antibody	25600	Titer
WHO_reference			2021-10-19	Anti-RBD antibody	25600	Titer
