# Supplementary material for: A Phase I/II Clinical Trial of Intradermal, Controllable Self-Replicating Ribonucleic Acid Vaccine EXG-5003 against SARS-CoV-2
Source: Vaccines (Basel). 2023 Nov 27;11(12):1767. doi: 10.3390/vaccines11121767 (PMC10747308; doi:10.3390/vaccines11121767)
Supplement: Supplementary file 1 [file vaccines-11-01767-s001.zip › Table S4 Neutralizing Antibody titers (Pseudovirus assays).csv]

			1	4	5	7	8	9	10	11		2	5	8	9	10	11
Participant ID	Cohort	EXG-5003 or placebo	Pre	W3	W5	W7	W8	W13	W26	W52		Date of 1st Dose	Date of 2nd Dose	D57, W8, M2	D92, M3, W13	D183, M6, W26	D365, M12, W52	Lic. Vaccine (M, mRNA-1273; B, BNT162b2)	Date of the 1st dose of Lic. Vaccine	Date of the 2nd dose of Lic. Vaccine	Date of the 3rd dose of Lic. Vaccine	Days elasped from the 1st dose of Lic. Vaccine (at Month 3)	Days elasped from the 2nd dose of Lic. Vaccine (at 6 month)	Days elasped from the 2nd dose of Lic. Vaccine (at 12 month)	Days elasped from the 3rd dose of Lic. Vaccine (at 12 month)	1 year infection?
FHU-001	1	EXG-5003	<40	<40	<40	<40	<40	<40	51200	102400		5/20/2021	6/17/2021	7/15/2021	8/18/2021	11/22/2021	5/23/2022	M, M, M	9/24/2021	10/22/2021	5/2/2022		31		21
FHU-003	1	EXG-5003	<40	<40	<40	<40	<40	<40	<40	<40		6/2/2021	6/30/2021	7/28/2021	9/1/2021	12/1/2021	6/1/2022
FHU-004	1	EXG-5003	<40	<40	<40	<40	<40	<40	12800	1600		6/2/2021	6/30/2021	7/28/2021	9/1/2021	12/1/2021	6/1/2022	M, M	10/4/2021	11/1/2021			30	212
FHU-006	1	EXG-5003	<40	<40	<40	<40	<40	<40	3200	1600		6/2/2021	6/30/2021	7/28/2021	9/1/2021	12/3/2021	6/6/2022	B, B	11/3/2021	11/28/2021			5	190
FHU-009	1	EXG-5003	<40	<40	<40	<40	<40	6400	6400	25600		6/11/2021	7/9/2021	8/6/2021	9/10/2021	11/22/2021	6/10/2022	B, B, B	8/24/2021	9/14/2021	5/28/2022	17	69		13
FHU-010	1	EXG-5003	<40	<40	<40	<40	<40	<40	<40	<40		6/11/2021	7/9/2021	8/6/2021	9/10/2021	12/10/2021	6/10/2022
FHU-011	1	EXG-5003	<40	<40	<40		<40	1600	6400	51200		6/11/2021	7/9/2021	8/13/2021	9/13/2021	12/6/2021	5/30/2022	M, M, M	8/23/2021	9/20/2021	4/20/2022	21	77		40
FHU-013	1	EXG-5003	<40	<40	<40	<40	<40	<40	<40	<40		6/14/2021	7/12/2021	8/11/2021	9/13/2021	12/13/2021	6/13/2022									N+ infected
FHU-014	1	EXG-5003	<40	<40	<40	<40	<40	<40	<40	3200		6/14/2021	7/12/2021	8/11/2021	9/11/2021	12/25/2021	6/25/2022	B, B	3/19/2022	4/16/2022			-121	70
FHU-015	1	EXG-5003	<40	<40	<40	<40	<40	<40	6400	1600		6/14/2021	7/12/2021	8/11/2021	9/13/2021	12/13/2021	6/13/2022	M, M	9/5/2021	10/3/2021		8	71	253
FHU-016	1	EXG-5003	<40	<40	<40	<40	<40	<40	<40	<40		6/14/2021	7/12/2021	8/11/2021	9/13/2021	12/13/2021	6/13/2022
FHU-017	1	EXG-5003	<40	<40	<40	<40	<40	6400	1600			6/14/2021	7/15/2021	8/18/2021	9/15/2021	12/16/2021
FHU-021	1	EXG-5003	<40	<40	<40	<40	<40	<40	<40	<40		6/17/2021	7/15/2021	8/12/2021	9/16/2021	12/16/2021	6/16/2022
FHU-022	1	EXG-5003	<40	<40			<40	<40	12800	51200		6/18/2021		8/27/2021	9/16/2021	12/17/2021	6/17/2022	B, B, B	9/29/2021	10/20/2021	5/28/2022		58		20
FHU-023	1	EXG-5003	<40	<40	<40	<40	<40	<40	<40	<40		6/18/2021	7/16/2021	8/13/2021	9/17/2021	12/17/2021	6/17/2022
FHU-024	1	EXG-5003	<40	<40	<40	<40	<40	<40	<40	<40		6/18/2021	7/16/2021	8/12/2021	9/23/2021	12/27/2021	6/17/2022
FHU-201	2	EXG-5003	<40	<40	<40	<40	<40	<40	1600	<40		7/5/2021	8/2/2021	8/30/2021	10/4/2021	12/20/2021	7/13/2022	B, B	11/27/2021	12/20/2021			0	205
FHU-202	2	EXG-5003	<40	<40	<40	<40	<40	3200	6400	25600		7/14/2021	8/11/2021	9/8/2021	10/13/2021	1/12/2022	7/13/2022	B, B, B	9/29/2021	10/20/2021	5/11/2022	14	84		63
FHU-205	2	EXG-5003	<40	<40	<40	<40	<40	1600	1600	1600		7/29/2021	8/26/2021	9/23/2021	10/28/2021	1/27/2022	7/28/2022	B, B	10/10/2021	10/31/2021		18	88	270
FHU-206	2	EXG-5003	<40	<40	<40	<40	<40	<40	12800	204800		7/2/2021	7/30/2021	8/27/2021	10/1/2021	12/17/2021	7/13/2022	M, M, M	8/30/2021	9/27/2021	5/13/2022	32	81		61
FHU-209	2	EXG-5003	<40	<40	<40	<40	<40	<40	<40			7/30/2021	8/27/2021	9/24/2021	10/29/2021	1/28/2022
FHU-210	2	EXG-5003	<40	<40	<40	<40	<40	<40	<40			7/29/2021	8/26/2021	9/23/2021	10/21/2021	1/19/2022
FHU-211	2	EXG-5003	<40	<40	<40	<40	<40	<40	6400	25600		7/29/2021	8/26/2021	9/23/2021	10/28/2021	1/27/2022	7/28/2022	B, B	10/8/2021	10/29/2021		20	90	272		N+ infected
FHU-213	2	EXG-5003	<40	<40	<40	<40	<40	3200	12800	6400		7/30/2021	8/27/2021	9/24/2021	10/29/2021	1/28/2022	7/29/2022	M, M	10/16/2021	11/13/2021		13	76	258
FHU-214	2	EXG-5003	<40	<40	<40	<40	<40	3200	3200	25600		7/30/2021	8/27/2021	9/23/2021	10/29/2021	1/27/2022	7/28/2022	B, B, B	11/3/2021	11/17/2021	7/3/2022		71		25
FHU-215	2	EXG-5003	<40	<40	<40	<40	<40	<40	6400	6400		7/14/2021	8/11/2021	9/8/2021	10/13/2021	1/12/2022	7/25/2022	B, B, M	10/6/2021	10/27/2021	5/18/2022	7	77		68
FHU-216	2	EXG-5003	<40	<40	<40	<40	<40	<40	6400	6400		7/26/2021	8/23/2021	9/27/2021	10/28/2021	1/24/2022	7/28/2022	B, B, B	10/27/2021	11/20/2021	7/8/2022	1	65		20
FHU-217	2	EXG-5003	<40	<40	<40	<40	<40	<40	<40	<40		7/30/2021	8/27/2021	9/24/2021	10/29/2021	1/31/2022	7/29/2022
FHU-218	2	EXG-5003	<40	<40	<40	<40	<40	<40	<40			7/26/2021	8/23/2021	9/22/2021	10/25/2021	1/24/2022
FHU-220	2	EXG-5003	<40	<40	<40	<40	<40	<40	<40	<40		7/26/2021	8/23/2021	9/22/2021	10/28/2021	1/24/2022	7/25/2022	B, B	7/1/2022	7/22/2022				3
FHU-221	2	EXG-5003	<40	<40	<40	<40	<40	<40	1600	12800		8/4/2021	9/3/2021	10/1/2021	10/27/2021	2/2/2022	8/3/2022	B, B	10/3/2021	10/24/2021		24	101	283
FHU-222	2	EXG-5003	<40	<40	<40	<40	<40	<40	<40	<40		8/4/2021	9/3/2021	9/29/2021	11/8/2021	2/2/2022	8/3/2022
FHU-002	1	placebo	<40	<40	<40	<40	<40	<40	1600	12800		5/24/2021	6/21/2021	7/19/2021	8/23/2021	11/22/2021	5/23/2022	B, B, B	8/24/2021	9/8/2021	3/25/2022		75		59
FHU-008	1	placebo	<40	<40	<40	<40	<40	<40	6400	12800		6/11/2021	7/9/2021	8/6/2021	9/10/2021	12/10/2021	6/10/2022	M, M, M	8/13/2021	9/10/2021	3/24/2022	28	91		78
FHU-018	1	placebo	<40	<40	<40	<40	<40	6400	1600	51200		6/17/2021	7/15/2021	8/12/2021	9/17/2021	12/6/2021	6/13/2022	B, B, B	9/3/2021	9/24/2021	4/28/2022	14	73		46
FHU-020	1	placebo	<40	<40	<40	<40	12800	6400	3200	12800		6/17/2021	7/15/2021	8/12/2021	9/16/2021	12/16/2021	6/17/2022	M, M	10/27/2021	11/24/2021			22	205
FHU-203	2	placebo	<40	<40	<40	<40	<40	<40	12800	3200		7/14/2021	8/11/2021	9/8/2021	10/13/2021	1/12/2022	7/13/2022	B, B	9/26/2021	10/24/2021		17	80	262
FHU-204	2	placebo	<40	<40	<40	<40	<40	<40	<40	<40		7/26/2021	8/23/2021	9/22/2021	10/25/2021	1/24/2022	7/25/2022
FHU-207	2	placebo	<40	<40	<40	<40	<40	<40	<40	<40		7/29/2021	8/26/2021	9/23/2021	10/28/2021	1/27/2022	7/28/2022
FHU-212	2	placebo	<40	<40	<40	<40	<40	<40	1600	6400		7/30/2021	8/27/2021	9/24/2021	10/29/2021	1/31/2022	7/29/2022	B, B, B	10/31/2021	11/21/2021	5/27/2022		71		63
