# Supplementary material for: A Phase I/II Clinical Trial of Intradermal, Controllable Self-Replicating Ribonucleic Acid Vaccine EXG-5003 against SARS-CoV-2
Source: Vaccines (Basel). 2023 Nov 27;11(12):1767. doi: 10.3390/vaccines11121767 (PMC10747308; doi:10.3390/vaccines11121767)
Supplement: Supplementary file 1 [file vaccines-11-01767-s001.zip › Table S5 Fluorospot assay results at 1-year post-EXG-5003 vaccination.csv]

EXG-5003 or placebo dose	Doses of Lic. Vaccine	Days elasped after 2nd dose of EXG-5003 or placebo	Days eplasped after 2nd dose of Lic. vaccines	Days elasped after 3rd dose of Lic. vaccine	9mer (-dmso) (at Year 1) >0	15mer (-dmso) (at Year 1) >0	Infection
0	0	337				1
0	0	337				0
5	0	337			0	6
5	0	337				0
5	0	337			0	0	N+ infected
5	0	337			0	0
5	0	337
5	0	337				1
5	0	337				0
5	0	337				0
25	0	337
25	0	337
25	0	337			3	11
25	0	337
25	0	337				4
0	2		205		1	31
0	2		262		3	3
5	2		70		0	3
5	2		190		4	12
5	2		212		5	24
5	2		253		9	13
25	2		3		8	4
25	2		205		7	137
25	2		270		3	8
25	2		272			28	N+ infected
25	2		283			8
25	2		258			248
0	3			46		30
0	3			59		9
0	3			63		0
0	3			78	44	164
5	3			13	6	8
5	3			20		180
5	3			21	6	8
5	3			40	192	62
25	3			25	107	58
25	3			20	61	114
25	3			61		390
25	3			63	510	163
25	3			68		10
