# Supplementary material for: A Phase I/II Clinical Trial of Intradermal, Controllable Self-Replicating Ribonucleic Acid Vaccine EXG-5003 against SARS-CoV-2
Source: Vaccines (Basel). 2023 Nov 27;11(12):1767. doi: 10.3390/vaccines11121767 (PMC10747308; doi:10.3390/vaccines11121767)
Supplement: Supplementary file 1 [file vaccines-11-01767-s001.zip › Table S6 Fluorospot external controls.csv]

			15mer (-dmso) >0	9mer (-dmso) >0
Convalescent	REC-001		238
Convalescent	REC-002		168
Convalescent	REC-003		95	6
Convalescent	REC-004
BNT162b2 vaccine	PFI-001	Pre	0
BNT162b2 vaccine	PFI-002	Pre	0
BNT162b2 vaccine	PFI-003	Pre	0	0
BNT162b2 vaccine	PFI-004	Pre	315
BNT162b2 vaccine	PFI-001	1 dose	135
BNT162b2 vaccine	PFI-002	1 dose	0
BNT162b2 vaccine	PFI-003	1 dose	13
BNT162b2 vaccine	PFI-004	1 dose
BNT162b2 vaccine	PFI-001	2 doses	163
BNT162b2 vaccine	PFI-002	2 doses	170
BNT162b2 vaccine	PFI-003	2 doses	3	0
BNT162b2 vaccine	PFI-004	2 doses
